# Supplementary material for: Aspirin Is Related to Worse Clinical Outcomes of COVID-19
Source: Medicina (Kaunas). 2021 Sep 4;57(9):931. doi: 10.3390/medicina57090931 (PMC8465059; doi:10.3390/medicina57090931)
Supplement: Supplementary file 1 [file medicina-57-00931-s001.zip]

Archive with 1 entries (1 files):
- medicina-1326758-supplementary.pdf
